# Supplementary material for: African warthog buffy coat cells retain susceptibility to African swine fever virus following whole blood transportation and storage
Source: Virol J. 2026 Jan 9;23:33. doi: 10.1186/s12985-025-03038-5 (PMC12882508; doi:10.1186/s12985-025-03038-5)
Supplement: Supplementary file 1 — Supplementary Material 1. [file 12985_2025_3038_MOESM1_ESM.xlsx]

## Sheet: Supplemental Data
		7 days post infection
		ASFV-G-MGF Infected Warthog Buffy Coat
		MOI
		Titer (log10) 7DPI	0.05	0.1	1	2	5
		Rep A	5.3	5.5	6	6.7	6.8
		Rep B	5.1	5.8	6.6	6.7	6.7
		Rep C	3.6	5.8	6.3	6.8	7.2
		Average	4.66667	5.7	6.3	6.73333	6.9
		Standard Devation	0.929157	0.173205	0.3	0.057735	0.264575
		7 days post infection
		ASFV Lisbon '60 Infected Warthog Buffy Coat
		MOI
		Titer (log10) 7DPI	0.05	0.1	1	2	5
		Rep A	3.8	3.3	3.3	3.5	4.2
		Rep B	3.3	2.8	3.7	3.6	4.4
		Rep C	3.6	3.2	3.6	3.5	3.7
		Average	3.56667	3.1	3.53333	3.53333	4.1
		Standard Devation	0.251661	0.264575	0.208167	0.057735	0.360555
		7 days post infection
		ASFV Tengani '62 Infected Warthog Buffy Coat
		MOI
		Titer (log10) 7DPI	0.05	0.1	1	2	5
		Rep A	4.8	4.8	5.5	6	6.4
		Rep B	5.2	5.3	6	6.4	6.5
		Rep C	5	5.3	5.7	6.2	6.5
		Average	5	5.13333	5.73333	6.2	6.46667
		Standard Devation	0.2	0.288675	0.251661	0.2	0.057735
		7 days post infection
		ASFV Georgia '07 Infected Warthog Buffy Coat
		MOI
		Titer (log10) 7DPI	0.05	0.1	1	2	5
		Rep A	4.6	4.8	5.4	5.9	N/A
		Rep B	5	5.5	5.7	5.8	N/A
		Rep C	5	4.9	5.7	N/A	N/A
		AVG	4.86667	5.06667	5.6	5.85	N/A
		STD DEV	0.23094	0.378594	0.173205	0.0707107	N/A
		7 days post infection
		Spleen Generated ASFV Georgia '07 Infected Warthog Buffy Coat
		MOI
		Titer (log10) 7DPI	0.05	0.1	1	2	5
		Rep A	2.5	3.1	3.9	3.7	N/A
		Rep B	2.8	3	3.6	N/A	N/A
		Rep C	3.4	2.8	3.7	N/A	N/A
		AVG	2.9	2.96667	3.73333	3.7	N/A
		STD DEV	0.458258	0.152753	0.152753	N/A	N/A
